# Supplementary material for: Increased Exploration Capacity Promotes Group Fission in Gregarious Foraging Herbivores
Source: PLoS One. 2016 Dec 1;11(12):e0167516. doi: 10.1371/journal.pone.0167516 (PMC5132246; doi:10.1371/journal.pone.0167516)
Supplement: S1 Table — FissionID and GroupID are the fission identity and Group identity respectively. Origin indicates whether the group is the initial pre-fission group or one of the two post-fission groups (i.e. PostF1 or PostF2). gp_size is group size and nM, nF, nY is the number of adult males, females and young respectively. sex_segr differentiates female-only (onlyF), male-only (onlyM) and mixed-sex groups (mixed). MGS and NDR are the mean group speed and net square displacement. NA corresponds to missing value. (PRN) [file pone.0167516.s001.prn]

fissionIgpID  origingp_siznM nFnYsex_segrMGS  NSD
       1    11Initia     4  0 1 3onlyF   35.44 8397.010
       1    12PostF1     2  0 1 1onlyF   NA   NA
       1    13PostF2     2  0 0 2NA      NA   NA
       2    15Initia     8  1 3 4mixed   14.93  472.877
       2    16PostF1     4  1 1 2mixed   22.74 4759.667
       2    17PostF2     4  0 2 2onlyF   6.847 4196.247
       3  16.8Initia     4  1 1 2mixed   20.27  345.277
       3  19.9PostF1     3  1 1 1mixed   NA   NA
       3    18PostF2     1  0 0 1NA      NA   NA
       4    24Initia     7  1 2 4mixed   21.72 1804.281
       4    25PostF1     6  1 2 3mixed   NA   NA
       4    26PostF2     1  0 0 1NA      NA   NA
       5  24.1Initia     7  1 2 4mixed   19.99 1519.630
       5    28PostF1     4  1 1 2mixed   NA   NA
       5    29PostF2     3  0 1 2onlyF   NA   NA
       6    33Initia     4  1 1 2mixed   3.485  174.128
       6    35PostF1     3  1 1 1mixed   6.588  289.586
       6    34PostF2     1  0 0 1NA      NA   NA
       7    37Initia     4  0 1 3onlyF   1.242   17.526
       7  36.1PostF1     3  0 1 2onlyF   NA   NA
       7  34.1PostF2     1  0 0 1NA      4.411  614.920
       8    39Initia     6  1 2 3mixed   NA   NA
       8    40PostF1     5  1 1 3mixed   NA   NA
       8    41PostF2     1  0 1 0onlyF   NA   NA
       9  39.1Initia     6  1 2 3mixed   7.302  445.743
       9  40.1PostF1     5  1 1 3mixed   53.13 5058.229
       9  41.1PostF2     1  0 1 0onlyF   NA   NA
      10    44Initia     9  0 3 6onlyF   5.706  274.244
      10  42.1PostF1     6  0 2 4onlyF   6.748  222.086
      10  43.1PostF2     3  0 1 2onlyF   10.63  958.441
      11    47Initia    12  2 5 5mixed   8.207  360.135
      11    49PostF1     7  1 3 3mixed   NA   NA
      11    48PostF2     5  1 2 2mixed   19.89 4160.898
      12    50Initia     4  1 1 2mixed   5.259  375.902
      12    52PostF1     3  1 0 2onlyM   NA   NA
      12    51PostF2     1  0 1 0onlyF   33.28 1529.989
      13    58Initia     6  0 3 3onlyF   NA   NA
      13    60PostF1     4  0 2 2onlyF   21.15   30.171
      13    59PostF2     2  0 1 1onlyF   6.673 1778.462
      14  58.1Initia     6  0 3 3onlyF   3.832  310.795
      14    62PostF1     5  0 2 3onlyF   14.01 1417.843
      14    61PostF2     1  0 1 0onlyF   NA   NA
      15    67Initia     5  0 2 3onlyF   5.463  428.088
      15  64.1PostF1     3  0 1 2onlyF   16.17  480.755
      15  63.1PostF2     2  0 1 1onlyF   NA   NA
      16    68Initia     8  1 2 5mixed   3.760   74.169
      16    70PostF1     5  0 1 4onlyF   NA   NA
      16    69PostF2     3  1 1 1mixed   NA   NA
      17  69.8Initia     3  1 1 1mixed   NA   NA
      17    72PostF1     2  1 1 0mixed   17.13  777.626
      17  72.9PostF2     1  0 0 1NA      NA   NA
      18  72.8Initia     2  1 1 0mixed   NA   NA
      18    74PostF1     1  1 0 0onlyM   5.951  103.788
      18    75PostF2     1  0 1 0onlyF   NA   NA
      19    76Initia     8  1 2 5mixed   7.671  242.456
      19    78PostF1     7  1 1 5mixed   NA   NA
      19    77PostF2     1  0 1 0onlyF   15.76 1624.040
      20  78.8Initia     7  1 1 5mixed   NA   NA
      20    80PostF1     6  1 1 4mixed   NA   NA
      20    79PostF2     1  0 0 1NA      21.14 2531.633
      21  80.8Initia     6  1 1 4mixed   NA   NA
      21    81PostF1     4  1 1 2mixed   NA   NA
      21    82PostF2     2  0 0 2NA      35.25 1742.679
      22    96Initia     9  2 3 4mixed   0.375   11.912
      22    98PostF1     6  2 2 2mixed   7.757  251.553
      22    97PostF2     3  0 1 2onlyF   23.21 4590.242
      23   102Initia     6  0 2 4onlyF   NA   NA
      23   103PostF1     5  0 1 4onlyF   NA   NA
      23   104PostF2     1  0 1 0onlyF   98.01 4644.964
      24   106Initia     8  0 3 5onlyF   NA   NA
      24   107PostF1     7  0 3 4onlyF   7.010 1120.609
      24   108PostF2     1  0 0 1NA      25.07 4127.933
      25   111Initia     5  1 2 2mixed   NA   NA
      25 109.1PostF1     4  1 1 2mixed   10.17  761.012
      25 110.1PostF2     1  0 1 0onlyF   20.5313164.981
      26 111.1Initia     5  1 2 2mixed   9.385 1005.062
      26 109.2PostF1     4  1 1 2mixed   21.37  472.282
      26 110.2PostF2     1  0 1 0onlyF   NA   NA
      27   113Initia     7  0 3 4onlyF   NA   NA
      27   115PostF1     4  0 2 2onlyF   NA   NA
      27   114PostF2     3  0 1 2onlyF   6.835  275.515
      28 113.1Initia     7  0 3 4onlyF   11.41  278.511
      28   117PostF1     6  0 2 4onlyF   NA   NA
      28   116PostF2     1  0 1 0onlyF   3.507  216.732
      29 113.2Initia     7  0 3 4onlyF   NA   NA
      29 115.1PostF1     4  0 2 2onlyF   NA   NA
      29 114.1PostF2     3  0 1 2onlyF   5.045  331.895
      30114.18Initia     3  0 1 2onlyF   NA   NA
      30   118PostF1     2  0 1 1onlyF   2.070   14.624
      30   119PostF2     1  0 0 1NA      NA   NA
      31   120Initia     5  0 2 3onlyF   NA   NA
      31 119.9PostF1     4  0 2 2onlyF   NA   NA
      31 119.1PostF2     1  0 0 1NA      NA   NA
      32   121Initia     9  1 3 5mixed   NA   NA
      32   123PostF1     5  0 2 3onlyF   96.08130416.37
      32 123.9PostF2     4  1 1 2mixed   NA   NA
      33 123.8Initia     5  0 2 3onlyF   11.80 1216.845
      33   125PostF1     4  0 1 3onlyF   14.33  982.099
      33   124PostF2     1  0 1 0onlyF   21.0413747.755
      34   127Initia    10  1 4 5mixed   5.353  189.125
      34   129PostF1     6  0 2 4onlyF   NA   NA
      34   128PostF2     4  1 2 1mixed   17.59 1048.828
      35 129.8Initia     6  0 2 4onlyF   NA   NA
      35   131PostF1     5  0 2 3onlyF   3.230   68.152
      35   130PostF2     1  0 0 1NA      NA   NA
      36   135Initia     6  1 2 3mixed   11.61  486.401
      36 133.1PostF1     5  1 2 2mixed   7.566  820.323
      36 134.1PostF2     1  0 0 1NA      17.79 3037.034
      37   137Initia     7  1 2 4mixed   53.5716489.334
      37 138.9PostF1     5  1 1 3mixed   NA   NA
      37   138PostF2     2  0 1 1onlyF   NA   NA
      38   142Initia     7  1 3 3mixed   12.50  721.066
      38   144PostF1     4  1 2 1mixed   35.61 4642.181
      38   143PostF2     3  0 1 2onlyF   35.53 3259.339
      39 142.1Initia     7  1 3 3mixed   NA   NA
      39   146PostF1     4  1 2 1mixed   16.62 1020.180
      39   145PostF2     3  0 1 2onlyF   25.13 4483.143
      40   147Initia     6  1 2 3mixed   31.13 7590.894
      40   149PostF1     5  1 1 3mixed   15.39  744.300
      40   148PostF2     1  0 1 0onlyF   17.48 1900.698
      41   151Initia     5  1 2 2mixed   10.05  406.593
      41   153PostF1     3  0 1 2onlyF   NA   NA
      41   152PostF2     2  1 1 0mixed   6.329   82.338
      42 152.8Initia     2  1 1 0mixed   NA   NA
      42   154PostF1     1  0 1 0onlyF   NA   NA
      42   155PostF2     1  0 1 0onlyF   NA   NA
      43   159Initia    11  1 3 7mixed   6.050  193.235
      43   161PostF1     7  1 2 4mixed   NA   NA
      43   160PostF2     4  0 1 3onlyF   NA   NA
      44 159.1Initia    11  1 3 7mixed   NA   NA
      44   162PostF1     9  1 2 6mixed   NA   NA
      44   163PostF2     1  0 0 1NA      NA   NA
      45 159.2Initia    11  1 3 7mixed   NA   NA
      45   165PostF1     8  1 2 5mixed   25.46 3247.251
      45   164PostF2     3  0 1 2onlyF   14.46 2518.874
      46   168Initia     4  0 2 2onlyF   20.81 2063.148
      46 167.1PostF1     3  0 1 2onlyF   5.109   68.331
      46 166.1PostF2     1  0 1 0onlyF   2.484  385.764
      47   171Initia     5  1 2 2mixed   15.37 2016.386
      47   173PostF1     3  1 1 1mixed   2.606   18.045
      47   172PostF2     3  0 1 2onlyF   18.09 1736.773
      48   178Initia    17  2 6 9mixed   13.95 1100.609
      48   180PostF1    15  2 5 8mixed   20.00  328.491
      48   179PostF2     2  0 1 1onlyF   36.19 6286.792
      49 180.8Initia    15  2 5 8mixed   NA   NA
      49   182PostF1     9  1 3 5mixed   NA   NA
      49   181PostF2     6  1 2 3mixed   3.960  531.187
      50 181.8Initia     6  1 2 3mixed   NA   NA
      50   183PostF1     3  1 1 1mixed   NA   NA
      50   184PostF2     3  0 1 2onlyF   NA   NA
      51 187.9Initia    12  2 4 6mixed   NA   NA
      51   187PostF1    11  1 4 6mixed   12.79 1784.510
      51   186PostF2     1  1 0 0onlyM   NA   NA
      52   193Initia    10  1 3 6mixed   12.97  417.723
      52   195PostF1     9  1 2 6mixed   NA   NA
      52   194PostF2     1  0 1 0onlyF   7.117  452.641
      53 195.8Initia     9  1 2 6mixed   NA   NA
      53   197PostF1     8  1 2 5mixed   0.082  441.658
      53   196PostF2     1  0 0 1NA      8.242 3126.059
      54   198Initia     2  0 1 1onlyF   NA   NA
      54 194.1PostF1     1  0 1 0onlyF   NA   NA
      54 196.1PostF2     1  0 0 1NA      NA   NA
      55 193.1Initia    10  1 3 6mixed   15.63  479.120
      55 193.9PostF1     9  1 2 6mixed   NA   NA
      55   200PostF2     1  0 1 0onlyF   NA   NA
      56   202Initia    12  1 4 7mixed   8.723  381.399
      56   203PostF1    10  1 4 5mixed   NA   NA
      56   204PostF2     2  0 2 0onlyF   NA   NA
      57 204.8Initia     2  0 2 0onlyF   NA   NA
      57   205PostF1     1  0 0 1NA      NA   NA
      57   206PostF2     1  0 0 1NA      NA   NA
      58 202.1Initia    12  1 4 7mixed   1.870  312.187
      58   208PostF1     8  1 3 4mixed   7.908  782.783
      58   209PostF2     4  0 1 3onlyF   17.47  597.699
      59 202.2Initia    12  1 4 7mixed   13.07  608.725
      59   211PostF1     9  1 3 5mixed   7.021  144.960
      59   210PostF2     3  0 1 2onlyF   12.62  899.245
      60   214Initia    10  2 2 6mixed   6.652  274.072
      60 212.1PostF1     5  0 1 4onlyF   21.74  705.657
      60 213.1PostF2     5  2 1 2mixed   24.29 3359.725
      61 214.1Initia    10  2 2 6mixed   62.8029880.579
      61   216PostF1     6  2 1 3mixed   30.32 2602.176
      61   215PostF2     4  0 1 3onlyF   NA   NA
      62   217Initia     5  2 1 2mixed   4.569   43.912
      62   221PostF1     3  1 0 2onlyM   16.13 1356.643
      62   218PostF2     2  1 1 0mixed   6.324  198.789
      63 218.8Initia     2  1 1 0mixed   13.93 1241.348
      63 218.9PostF1     1  0 1 0onlyF   NA   NA
      63   220PostF2     1  1 0 0onlyM   NA   NA
      64   223Initia     5  0 0 5NA      19.50 1177.226
      64   225PostF1     4  0 0 4NA      21.37  355.887
      64   224PostF2     1  0 0 1NA      14.23  167.080
      65   226Initia    10  1 0 9onlyM   NA   NA
      65   227PostF1     5  0 0 5NA      5.651  956.055
      65   228PostF2     5  1 0 4onlyM   40.92 2791.723
      66 226.1Initia    10  1 0 9onlyM   11.42  155.692
      66   230PostF1     6  0 0 6NA      20.92 1654.272
      66   229PostF2     4  1 0 3onlyM   22.01 1630.887
      67 226.2Initia    10  1 0 9onlyM   26.15 4155.667
      67   232PostF1     8  0 0 8NA      NA   NA
      67   231PostF2     2  1 0 1onlyM   NA   NA
      68   234Initia    14  1NANANA      NA   NA
      68   237PostF1     9  0NANANA      79.5552262.309
      68 235.6PostF2     5  1NANANA      13.46  333.355
      69   239Initia     8  1 0 7onlyM   NA   NA
      69   241PostF1     5  0 0 5NA      13.13  388.209
      69   240PostF2     3  1 0 2onlyM   2.93658531.018
      70 239.1Initia     8  1 0 7onlyM   65.96  158.372
      70   243PostF1     7  1 0 6onlyM   NA   NA
      70   242PostF2     1  0 0 1NA      NA   NA
      71 239.2Initia     8  1 0 7onlyM   7.893  627.311
      71   244PostF1     4  0 0 4NA      33.21 3610.118
      71   245PostF2     4  1 0 3onlyM   NA   NA
      72 245.8Initia     4  1 0 3onlyM   NA   NA
      72   247PostF1     3  1 0 2onlyM   34.32 3715.338
      72   246PostF2     1  0 0 1NA      NA   NA
      73 239.3Initia     8  1 0 7onlyM   NA   NA
      73   250PostF1     7  1 0 6onlyM   14.35 1905.644
      73   249PostF2     1  0 0 1NA      7.897  340.532
      74   280Initia     9  1 0 8onlyM   3.976   21.349
      74   281PostF1     8  0 0 8NA      5.003  129.461
      74   282PostF2     1  1 0 0onlyM   4.050  609.638
      75 280.1Initia     9  1 0 8onlyM   8.580   43.267
      75   283PostF1     8  1 0 7onlyM   9.833  168.674
      75   284PostF2     1  0 0 1NA      13.07   74.844
      76 280.2Initia     9  1 0 8onlyM   NA   NA
      76   285PostF1     7  0 0 7NA      NA   NA
      76 284.1PostF2     2  1 0 1onlyF   6.637 6766.826
      77 280.3Initia     9  1NANAonlyM   NA   NA
      77 281.2PostF1     8  0NANANA      6.663  447.071
      77 282.2PostF2     1  1NANANA      39.11  687.959
      78   292Initia     2  0 1 1onlyF   5.400  220.779
      78   293PostF1     1  0 0 1NA      10.10  103.440
      78   294PostF2     1  0 1 0onlyF   24.95  609.349
      79   301Initia     4  0 2 2onlyF   13.41  189.723
      79   302PostF1     2  0 1 1onlyF   32.97 1247.137
      79   303PostF2     2  0 1 1onlyF   25.48 7270.186
      80 303.8Initia     2  0 1 1onlyF   6.623  262.386
      80   305PostF1     1  0 0 1NA      NA   NA
      80   306PostF2     1  0 1 0onlyF   25.90 4030.570
      81   309Initia     3  1 1 1mixed   7.079  126.534
      81   311PostF1     2  1 1 0mixed   38.82 8071.270
      81   310PostF2     1  0 0 1NA      NA   NA
      82   315Initia    10  2 3 5mixed   15.76  540.610
      82 313.1PostF1     5  2 1 2mixed   7.024  186.558
      82 314.1PostF2     5  0 2 3onlyF   17.91 2110.379
      83 313.1Initia     5  2 1 2mixed   NA   NA
      83   316PostF1     4  2 1 1mixed   12.90  537.735
      83   317PostF2     1  0 0 1NA      NA   NA
      84   318Initia     6  0 2 4onlyF   NA   NA
      84 314.2PostF1     5  0 2 3onlyF   12.37 1397.851
      84 317.1PostF2     1  0 0 1NA      85.58 5605.208
      85   321Initia    12  0NANANA      9.620  369.091
      85   322PostF1     7  0NANANA      14.25 1164.947
      85   323PostF2     5  0NANANA      9.198  456.308
      86   325Initia     4  1 1 2mixed   41.13 3864.008
      86   326PostF1     2  0 1 1onlyF   10.55 4990.048
      86   327PostF2     2  1 0 1onlyM   56.03 3236.132
      87   329Initia     8  2 2 4mixed   8.194  245.733
      87 325.2PostF1     4  1 1 2mixed   72.58 5387.892
      87 328.1PostF2     4  1 1 2mixed   5.806  695.650
      88   332Initia     8  1 2 5mixed   NA   NA
      88 330.1PostF1     4  0 1 3onlyF   19.42 2727.589
      88 331.1PostF2     4  1 1 2mixed   31.12 2909.433
      89   337Initia     9  1 3 5mixed   14.01  881.794
      89   338PostF1     5  0 2 3onlyF   44.32 2686.686
      89 338.9PostF2     4  1 1 2mixed   NA   NA
      90 337.1Initia     9  1 3 5mixed   31.74 2169.842
      90   340PostF1     7  1 2 4mixed   24.40 5611.800
      90   341PostF2     2  0 1 1onlyF   NA   NA
      91 340.8Initia     7  1 2 4mixed   54.47 8346.007
      91   343PostF1     4  1 1 2mixed   19.10 2935.577
      91   342PostF2     3  0 1 2onlyF   39.5218203.948
      92   347Initia    11  2 4 5mixed   10.44  158.214
      92 348.9PostF1     7  2 2 3mixed   NA   NA
      92   348PostF2     4  0 2 2onlyF   26.66 6206.118
      93   350Initia     5  0 2 3onlyF   7.294  267.159
      93   351PostF1     4  0 1 3onlyF   NA   NA
      93   352PostF2     1  0 1 0onlyF   23.25  910.725
      94   355Initia    10  2 3 5mixed   NA   NA
      94   356PostF1     5  2 1 2mixed   11.1613202.090
      94   357PostF2     5  0 2 3onlyF   73.39  278.223
      95 357.8Initia     5  0 2 3onlyF   NA   NA
      95   359PostF1     4  0 2 2onlyF   23.58   69.556
      95   358PostF2     1  0 0 1NA      NA   NA
      96   360Initia     6  2 1 3mixed   NA   NA
      96 358.9PostF1     5  2 1 2mixed   NA   NA
      96 358.1PostF2     1  0 0 1NA      NA   NA
      97 361.9Initia     5  2 1 2mixed   NA   NA
      97   361PostF1     4  2 1 1mixed   9.436 2458.296
      97   362PostF2     1  0 0 1NA      NA   NA
      98 355.1Initia    10  2 3 5mixed   19.91  617.959
      98   365PostF1     7  2 2 3mixed   62.61 9609.368
      98   364PostF2     3  0 1 2onlyF   68.3716859.785
      99   367Initia     6  0 2 4onlyF   19.60 2716.774
      99   368PostF1     3  0 1 2onlyF   7.805 1192.636
      99   369PostF2     3  0 1 2onlyF   37.76 2864.736
     100 367.1Initia     6  0 2 4onlyF   26.69  378.603
     100 368.1PostF1     3  0 1 2onlyF   26.43 4438.585
     100 369.1PostF2     3  0 1 2onlyF   20.19 1036.791
     101   371Initia     7  1 2 4mixed   14.64 1184.452
     101   373PostF1     5  1 1 3mixed   4.002  217.112
     101   372PostF2     2  0 1 1onlyF   6.959  264.804
     102   379Initia    12  3 4 5mixed   NA   NA
     102   380PostF1     9  3 3 3mixed   28.10 4729.193
     102   381PostF2     3  0 1 2onlyF   22.95 1728.175
     103 379.1Initia    12  3 4 5mixed   NA   NA
     103   382PostF1     8  2 2 4mixed   6.594  173.897
     103   383PostF2     4  1 2 1mixed   40.47 8614.097
     104 383.8Initia     4  1 2 1mixed   24.31  571.605
     104   385PostF1     3  1 1 1mixed   21.51 3930.881
     104   384PostF2     1  0 1 0onlyF   NA   NA
     105 385.8Initia     3  1 1 1mixed   23.92  790.028
     105   388PostF1     2  0 1 1onlyF   1.791 2806.338
     105   387PostF2     1  1 0 0onlyM   70.5612078.328
     106   389Initia    10  3 3 4mixed   NA   NA
     106   391PostF1     8  3 2 3mixed   20.58 1600.201
     106   390PostF2     2  0 1 1onlyF   24.12  705.460
     107 389.1Initia    10  3 3 4mixed   NA   NA
     107   392PostF1     6  1 2 3mixed   21.68 4648.140
     107   393PostF2     4  2 1 1mixed   32.1611250.669
     108   398Initia     6  0 2 4onlyF   10.34  525.529
     108 396.1PostF1     4  0 1 3onlyF   3.007   18.085
     108 397.1PostF2     2  0 1 1onlyF   12.24  824.345
     109396.18Initia     4  0 1 3onlyF   NA   NA
     109 396.9PostF1     2  0 1 1onlyF   NA   NA
     109   400PostF2     2  0 0 2NA      41.75 2690.370
     111 405.9Initia     5  0 2 3onlyF   NA   NA
     111   405PostF1     3  0 1 2onlyF   NA   NA
     111   406PostF2     2  0 1 1onlyF   25.12  967.279
     112   413Initia     9  2 3 4mixed   7.189  413.453
     112   415PostF1     5  1 2 2mixed   8.70615958.156
     112   414PostF2     4  1 1 2mixed   10.34  412.685
     113 413.1Initia     9  2 3 4mixed   32.64  362.689
     113   417PostF1     7  1 2 4mixed   7.989  416.958
     113   416PostF2     2  1 1 0mixed   3.925   34.777
     114 417.8Initia     7  1 2 4mixed   NA   NA
     114   419PostF1     6  1 2 3mixed   5.661  100.145
     114   418PostF2     1  0 0 1NA      NA   NA
     115 413.2Initia     9  2 3 4mixed   NA   NA
     115   422PostF1     6  2 2 2mixed   15.19 1590.437
     115   421PostF2     3  0 1 2onlyF   15.87 2735.245
     116 421.8Initia     3  0 1 2onlyF   NA   NA
     116   423PostF1     2  0 1 1onlyF   NA   NA
     116   424PostF2     1  0 0 1NA      NA   NA
     117   428Initia     7  1 3 3mixed   8.937  431.420
     117   429PostF1     5  1 1 3mixed   4.766   46.370
     117   430PostF2     2  0 1 1onlyF   45.85 4291.970
     118   435Initia     9  1 0 8onlyM   NA   NA
     118   436PostF1     6  0 0 6NA      10.17 3365.046
     118   437PostF2     3  1 0 2onlyM   11.9640111.562
     119 435.1Initia     9  1 0 8onlyM   37.62  464.332
     119 436.1PostF1     6  0 0 6NA      78.99 6393.414
     119 437.1PostF2     3  1 0 2onlyM   81.4816061.463
     120 435.2Initia     9  1 0 8onlyM   NA   NA
     120   438PostF1     7  1 0 6onlyM   86.56  250.378
     120   439PostF2     2  0 0 2NA      11.18 1613.637
     121 435.3Initia     9  1 0 8onlyM   NA   NA
     121 435.9PostF1     5  1 0 4onlyM   NA   NA
     121   440PostF2     4  0 0 4NA      28.40 1082.241
     122 435.4Initia     9  1 0 8onlyM   28.63  970.439
     122441.18PostF1     5  1 0 4onlyM   34.69 1358.420
     122 440.1PostF2     4  0 0 4NA      37.59 8411.253
     123   443Initia    10  2 0 8onlyM   16.76  482.043
     123   445PostF1     7  1 0 6onlyM   60.5611250.576
     123   444PostF2     3  1 0 2onlyM   99.4762261.820
     124   447Initia    10  4 0 6onlyM   18.88 1448.112
     124   449PostF1     8  3 0 5onlyM   8.466  203.843
     124   448PostF2     2  1 0 1onlyM   17.17  309.563
     125 447.1Initia    10  4 0 6onlyM   NA   NA
     125   451PostF1     7  3 0 4onlyM   15.51  160.445
     125   450PostF2     3  1 0 2onlyM   47.2818366.982
     126 451.8Initia     7  3 0 4onlyM   NA   NA
     126   453PostF1     6  2 0 4onlyM   0.364  121.051
     126   452PostF2     1  1 0 0onlyM   69.8212803.674
     127 453.8Initia     6  2 0 4onlyM   11.78  162.724
     127   457PostF1     4  2 0 2onlyM   5.155  140.307
     127 457.9PostF2     2  0 0 2NA      NA   NA
     128 453.1Initia     6  2 0 4onlyM   7.154  205.709
     128   460PostF1     4  2 0 2onlyM   11.46 5114.432
     128   459PostF2     2  0 0 2NA      46.6617488.304
     129   454Initia     4  2 0 2onlyM   5.335  456.815
     129   455PostF1     3  1 0 2onlyM   39.7126791.293
     129   456PostF2     3  1 0 2onlyM   31.34  464.643
     130   464Initia     7  4 0 3onlyM   26.50 2332.373
     130 462.1PostF1     4  3 0 1onlyM   11.36  403.416
     130 463.1PostF2     3  1 0 2onlyM   41.43 5363.949
     131 464.1Initia     7  4 0 3onlyM   NA   NA
     131 463.9PostF1     4  3 0 1onlyM   NA   NA
     131 463.2PostF2     3  1 0 2onlyM   17.34 3680.024
